# Supplementary material for: Expression of immunohistochemical markers in non-oropharyngeal head and neck squamous cell carcinoma in Ghana
Source: PLoS One. 2018 Aug 23;13(8):e0202790. doi: 10.1371/journal.pone.0202790 (PMC6107249; doi:10.1371/journal.pone.0202790)
Supplement: S1 Dataset — (XLSX) [file pone.0202790.s001.xlsx]

## Sheet: raw data
Path #	Age	Sex	Site	Stage	Grade	Tumor size	Nodal involvement	Metastasis	p16	p53	EGFR	HER2	CycinD1
2601/08	71	M	larynx	1	2	2	0	0	pos	neg	2+	0+	neg
2513/14	80	M	larynx	2	3	2	0	0	neg	x	x	x	x
2540/14	65	M	larynx	2	1	2	0	0	x	pos	1+	0+	neg
3212/08	52	M	larynx	3	2	3	0	0	pos	x	x	x	neg
2175/09	52	M	larynx	3	1	3	0	0	pos	neg	2+	0+	neg
2373/09	64	M	larynx	3	2	2	1	0	neg	neg	3+	0+	neg
971/10	45	M	larynx	3	2	3	0	0	neg	neg	x	0+	neg
4723/10	26	M	larynx	3	3	4	0	0	neg	x	x	x	x
1985/11	55	M	larynx	3	1	3	0	0	x	neg	x	x	neg
2317/11	72	M	larynx	3	1	3	0	0	neg	neg	0+	0+	neg
2032/12	98	M	larynx	3	1	2	1	0	neg	neg	0+	0+	neg
2839/12	62	M	larynx	3	1	3	0	0	neg	x	x	x	x
2880/12	77	M	larynx	3	2	3	0	0	neg	x	x	x	x
3898/12	64	M	larynx	3	1	3	0	0	x	x	x	x	neg
795/14	68	M	larynx	3	1	2	1	0	pos	pos	3+	0+	neg
858/06	65	M	larynx	3	1	4	3	0	neg	pos	0+	0+	neg
216/08	61	M	larynx	4	2	2	2	0	pos	neg	3+	1+	neg
226/08	56	F	larynx	4	2	3	2	0	x	neg	x	x	neg
664/08	65	M	larynx	4	2	4	2	0	neg	pos	3+	0+	neg
2186/09	61	M	larynx	4	1	4	0	0	neg	x	x	x	x
2804/09	52	M	larynx	4	1	4	3	0	neg	neg	3+	0+	neg
3716/09	65	M	larynx	4	2	4	2	0	pos	pos	2+	0+	neg
4027/10	40	M	larynx	4	2	4	1	0	neg	neg	x	x	neg
4094/10	69	M	larynx	4	1	4	0	0	x	neg	x	x	neg
4391/10	78	F	larynx	4	2	2	2	0	pos	x	x	x	x
4945/10	49	M	larynx	4	1	4	3	0	neg	x	x	x	x
1514/11	66	M	larynx	4	1	2	0	0	neg	x	0+	x	x
1975/11	58	M	larynx	4	1	4	0	0	neg	neg	0+	x	x
2013/11	53	F	larynx	4	2	4	3	0	pos	x	x	x	x
2121/11	57	M	larynx	4	1	4	2	0	x	pos	3+	0+	x
2407/11	54	M	larynx	4	2	4	0	0	x	x	x	x	x
2427/11	58	F	larynx	4	3	2	3	1	neg	neg	2+	x	neg
2600/11	52	M	larynx	4	2	3	1	0	neg	x	x	x	x
2610/11	57	M	larynx	4	1	3	2	0	pos	neg	x	0+	pos
2797/11	88	M	larynx	4	2	4	2	0	neg	pos	1+	0+	neg
3921/11	57	M	larynx	4	2	4	2	0	neg	neg	0+	0+	neg
167/12	66	M	larynx	4	3	4	3	0	neg	neg	3+	0+	neg
214/12	54	M	larynx	4	1	4	2	1	x	x	2+	0+	x
905/12	66	M	larynx	4	1	4	1	0	neg	x	x	x	x
1112/12	70	M	larynx	4	1	1	3	0	pos	pos	3+	0+	neg
2499/12	70	M	larynx	4	1	4	0	0	neg	neg	3+	0+	x
2868/12	15	M	larynx	4	1	3	2	0	neg	neg	x	x	neg
3092/12	82	F	larynx	4	1	2	2	0	neg	x	x	x	x
3292/12	52	M	larynx	4	1	4	0	0	neg	neg	0+	0+	neg
3322/12	64	M	larynx	4	1	4	2	0	neg	neg	1+	0+	neg
3598/12	64	M	larynx	4	2	4	0	0	x	neg	x	0+	neg
3802/12*	59	M	larynx	4	2	2	2	0	neg	x	x	x	x
69/13	76	F	larynx	4	2	4	3	0	neg	neg	2+	0+	neg
1010/13	63	M	larynx	4	2	3	1	0	x	neg	1+	x	neg
1223/13	61	M	larynx	4	2	4	1	1	neg	x	1+	0+	x
1648/13	56	M	larynx	4	2	2	2	0	x	pos	1+	x	neg
2751/13	86	M	larynx	4	2	2	2	0	neg	x	0+	x	x
2846/13*	84	F	larynx	4	1	4	2	1	x	neg	3+	x	neg
2925/13	40	F	larynx	4	2	4	2	1	neg	neg	3+	0+	neg
3086/13	91	M	larynx	4	1	2	2	0	pos	neg	x	1+	neg
148/14	76	M	larynx	4	2	4	2	0	neg	neg	3+	x	pos
418/14	51	M	larynx	4	1	4	0	0	neg	neg	3+	1+	neg
1040/14	80	M	larynx	4	2	4	0	0	neg	neg	x	0+	neg
1775/14	80	M	larynx	4	2	4	3	0	neg	x	x	x	x
1264/09	48	F	oral cavity	1	1	1	0	0	neg	pos	3+	0+	neg
1835/12	18	M	oral cavity	1	2	1	0	0	x	x	0+	0+	neg
198/06	72	M	oral cavity	2	1	2	0	0	x	x	0+	x	x
845/06	51	F	oral cavity	2	2	2	0	0	neg	neg	x	x	neg
1136/06	50	F	oral cavity	2	2	2	0	0	neg	neg	0+	0+	neg
90/07	61	F	oral cavity	2	2	2	0	0	x	x	x	x	x
4427/10	48	F	oral cavity	2	3	2	0	0	pos	neg	0+	x	pos
202/11	59	M	oral cavity	2	2	2	0	0	pos	pos	x	1+	pos
213/12	32	M	oral cavity	2	1	1	0	0	x	neg	x	1+	neg
3590/13	32	M	oral cavity	2	2	2	0	0	neg	neg	x	0+	x
2443/14	51	M	oral cavity	2	2	2	0	0	pos	pos	x	0+	neg
2497/14	77	F	oral cavity	2	1	2	0	0	neg	neg	x	x	x
73/10	35	M	oral cavity	2	1	2	0	0	neg	neg	0+	x	neg
47/07	66	M	nasal cavity	2	2	2	0	0	pos	neg	2+	0+	pos
2650/08	43	M	nasal cavity	2	3	2	0	0	x	neg	1+	0+	neg
2846/08	46	M	nasal cavity	2	1	2	0	0	neg	neg	0+	0+	neg
3222/12	80	M	oral cavity	3	1	3	0	0	neg	neg	0+	x	neg
85/06	68	F	oral cavity	3	1	2	1	0	neg	neg	0+	x	neg
350/06	64	M	oral cavity	3	1	3	0	0	neg	neg	3+	0+	neg
559/06	51	M	oral cavity	3	2	2	1	0	neg	neg	2+	0+	pos
1522/11	34	M	oral cavity	3	2	3	0	0	neg	pos	3+	0+	pos
1534/12	51	M	oral cavity	3	2	3	0	0	neg	pos	2+	0+	x
2646/12	37	M	oral cavity	3	1	3	1	0	neg	neg	0+	x	neg
2818/12	50	M	oral cavity	3	2	3	0	0	pos	neg	x	0+	neg
2540/13	78	M	oral cavity	3	1	3	0	0	neg	pos	1+	0+	neg
3135/13	72	M	oral cavity	3	3	2	1	0	neg	neg	x	0+	neg
3576/13	72	M	oral cavity	3	1	2	1	0	x	x	2+	x	neg
1424/14	62	M	oral cavity	3	2	3	0	0	pos	neg	2+	x	x
741/07	50	F	oral cavity	3	2	3	0	0	neg	neg	2+	x	neg
2791/11	56	F	oral cavity	3	2	3	0	0	neg	neg	x	x	neg
2043/13	68	F	nasal cavity	3	1	2	1	0	neg	neg	x	0+	neg
2321/14	74	M	nasal cavity	3	1	2	1	0	neg	neg	3+	0+	neg
3080/09	59	M	nasal cavity	3	2	3	0	0	neg	pos	x	0+	neg
1358/07	27	M	nasal cavity	3	2	3	0	0	pos	pos	1+	0+	neg
95/13	82	M	nasal cavity	3	3	3	0	0	neg	neg	1+	0+	neg
2106/09	72	F	larynx	3	1	3	0	0	pos	neg	1+	0+	neg
3895/09	89	M	oral cavity	4	2	4	0	0	neg	neg	x	x	neg
5343/10	40	M	oral cavity	4	1	4	0	0	neg	neg	2+	x	pos
305/12	78	F	oral cavity	4	1	4	0	0	x	x	x	0+	x
1093/12	34	F	oral cavity	4	2	2	3	0	neg	neg	x	x	neg
2099/12	72	F	oral cavity	4	2	4	3	0	neg	pos	3+	0+	neg
2217/12	20	M	oral cavity	4	2	4	0	0	neg	neg	x	0+	neg
2559/12	66	F	oral cavity	4	3	4	1	1	neg	x	x	x	x
3679/12	38	M	oral cavity	4	2	4	0	0	x	neg	3+	x	pos
1561/13	42	M	oral cavity	4	2	4	3	0	neg	neg	x	0+	neg
2015/13	72	M	oral cavity	4	1	4	3	0	x	neg	x	1+	neg
2804/13	68	F	oral cavity	4	2	4	1	0	pos	pos	x	2+	neg
2914/13	49	M	oral cavity	4	2	4	3	0	neg	neg	x	0+	neg
3331/13	45	M	oral cavity	4	2	4	2	0	neg	neg	x	0+	neg
3640/13	45	M	oral cavity	4	3	3	2	0	x	neg	3+	0+	neg
734/07	73	F	oral cavity	4	1	2	2	0	neg	neg	3+	0+	neg
861/07	87	M	oral cavity	4	1	2	2	0	x	neg	x	0+	neg
2219/08	75	M	oral cavity	4	1	4	0	1	neg	neg	1+	x	pos
3927/09	80	M	oral cavity	4	2	3	2	0	x	neg	x	0+	neg
2008/11	34	F	oral cavity	4	2	1	3	0	neg	x	x	1+	neg
2251/11	76	F	oral cavity	4	1	4	2	0	neg	pos	x	0+	x
600/12	44	F	oral cavity	4	3	4	2	0	neg	neg	x	0+	neg
512/14	81	M	oral cavity	4	1	3	2	0	neg	x	2+	0+	x
2996/11	48	F	oral cavity	4	1	3	1	0	neg	neg	x	0+	neg
425/13	41	F	oral cavity	4	3	4	2	0	neg	pos	1+	0+	neg
653/06	36	F	oral cavity	4	1	2	3	1	neg	neg	0+	0+	neg
2590/08	47	M	oral cavity	4	2	4	1	1	pos	pos	0+	x	neg
29/11	76	M	oral cavity	4	2	4	2	0	x	x	0+	0+	pos
3741/11	70	F	oral cavity	4	1	4	1	0	neg	neg	x	0+	pos
3849/11	40	F	oral cavity	4	2	4	2	0	pos	pos	x	0+	neg
2058/11	75	M	nasal cavity	4	2	4	2	0	neg	pos	1+	x	neg
2237/11	71	F	nasal cavity	4	1	4	1	0	neg	pos	0+	0+	neg
1056/12	63	F	nasal cavity	4	1	2	3	1	neg	neg	x	0+	neg
1106/13	56	M	nasal cavity	4	2	4	2	0	neg	neg	x	0+	neg
2077/12	56	F	nasal cavity	4	2	3	3	0	neg	neg	x	0+	neg
1966/13	49	M	nasal cavity	4	2	3	2	0	neg	x	2+	x	x
3874/13	60	M	nasal cavity	4	3	4	3	0	neg	pos	2+	0+	neg
2075/14	59	M	nasal cavity	4	2	3	1	0	neg	x	x	x	x
2565/14	74	F	nasal cavity	4	3	3	2	0	neg	pos	3+	x	neg
282/14	49	M	nasal cavity	4	2	4	1	0	neg	neg	x	x	neg
408/11	26	M	nasal cavity	4	1	4	1	0	pos	neg	x	0+	neg
2167/11	36	M	nasal cavity	4	3	4	2	0	neg	pos	x	0+	neg
185/12	38	F	nasal cavity	4	3	4	1	0	neg	neg	0+	0+	neg
294/12	75	M	nasal cavity	4	2	4	1	1	neg	neg	0+	1+	neg
426/13	38	M	nasal cavity	4	2	3	3	0	neg	neg	3+	0+	neg
1176/13	30	M	nasal cavity	4	1	1	3	0	neg	neg	3+	0+	neg
2844/13	56	M	nasal cavity	4	2	3	2	0	neg	x	x	0+	neg
3137/11	53	F	nasal cavity	4	2	4	2	0	neg	neg	0+	0+	neg
279/06	44	F	nasal cavity	4	2	4	0	0	neg	neg	3+	0+	neg
3579/09	60	F	nasal cavity	4	2	4	2	0	x	neg	x	0+	neg
3983/09	71	M	nasal cavity	4	2	4	3	0	neg	neg	0+	0+	neg
142/10	70	F	nasal cavity	4	1	2	2	0	neg	neg	0+	0+	neg
936/10	58	M	nasal cavity	4	1	4	1	1	neg	neg	0+	0+	neg
2730/10	50	M	nasal cavity	4	3	4	3	0	neg	x	0+	x	x
5538/10	47	M	nasal cavity	4	2	4	1	0	x	neg	x	x	neg
288/06	78	F	larynx	4	1	4	0	0	x	neg	0+	0+	neg
2421/11	63	F	larynx	4	2	4	2	0	neg	neg	x	0+	neg
4212/11	73	F	larynx	4	2	4	3	0	neg	neg	0+	0+	neg
1354/13	41	F	larynx	4	1	2	2	0	neg	neg	2+	0+	neg
1740/12	75	M	nasal cavity	4	1	3	1	0	neg	pos	1+	x	neg

## Sheet: Table 1
Variables	Frequency (n)	Percentages (%)
Age (years) (Mean ± SD)	59.1±16.3
Age Groups (years)
<40	22	0.143
41-60	56	0.364
>60	76	0.493
Gender
Male	108	0.701
Female	46	0.299
Clinical Stage
I	3	0.02
II	16	0.104
III	33	0.214
IV	102	0.662
Histological Grade
Well differentiated (G1)	17	0.11
Moderately differentiated (G2)	74	0.481
Poorly differentiated (G3)	63	0.409
Tumor grade
T1	6	0.039
T2	41	0.266
T3	38	0.248
T4	69	0.448
Nodal Involvement
N0	59	0.383
N1	29	0.188
N2	42	0.273
N3	24	0.156
Metastasis
M0	142	0.922
M1	12	0.078
Tumor Site
Nasal	34	0.221
Larynx	64	0.416
Oral Cavity	56	0.363

## Sheet: Table 2
Variables	Frequency (n)	Percentages (%)
p16
Positive	23	0.183
Negative	103	0.817
Invalid Results	28
p53
Positive	29	0.24
Negative	92	0.76
Invalid Results	33
EGFR
Strongly positive	25	0.287
Moderately Positive	17	0.195
Negative	45	0.517
Invalid Results	67
HER2
Strongly positive	0	0
Moderately Positive	1	0.01
Negative	96	0.99
Invalid Results	57
Cyclin-D1
Positive	12	0.1
Negative	108	0.9
Invalid Results	34

## Sheet: Table 3
	EGFR		Cyclin-D1		p16		p53
Variable	n	Positive (%)	N	Positive (%)	n	Positive (%)	N	Positive (%)
Age
≤ 60	40	21 (52.5%)	65	7 (10.8%)	66	12 (18.2%)	65	14 (21.5%)
> 60	47	21 (44.7%)	55	5 (9.1%)	60	11 (18.3%)	56	15 (26.8%)
Gender
Male	64	31 (48.4%)	82	10 (12.2%)	86	17 (19.8%)	82	21 (25.6%)
Female	23	11 (47.8%)	38	2 (5.3%)	40	6 (15.0%)	39	8 (20.5%)
Tumour site
Nasal	22	8 (36.4%)	31	1 (3.2%) *	31	3 (9.7%)	30	8 (26.7%)
Larynx	37	20 (54.1%)	43	2 (4.7%)	51	12 (23.5%)	44	9 (20.5%)
Oral cavity	28	14 (50.0%)	46	9 (19.6%)	44	8 (18.2%)	47	12 (25.5%)
Tumour stage
I-III	31	14 (45.2%)	41	5 (12.2%)	42	12 (28.6%) *	41	10 (24.4%)
IV	56	28 (50.0%)	79	7 (8.9%)	84	11 (13.1%)	80	19 (23.8%)
Tumour grade
G3	41	18 (43.9%)	48	4 (8.3%)	50	7 (14.0%)	51	10 (19.6%)
G2	35	19 (54.3%)	59	7 (11.9%)	62	15 (24.2%)	57	15 (26.3%)
G1	11	5 (45.5%)	13	1 (7.7%)	14	1 (7.1%)	13	4 (30.8%)
Tumour size
T1-T3	49	25 (51.0%)	67	6 (9.0%)	70	17 (24.3%)	65	14 (21.5%)
T4	38	17 (44.7%)	53	6 (1.3%)	56	6 (10.7%)	56	15 (26.8%)
Nodal involvement
N0/N1	49	19 (38.8%)	79	7 (8.9%)	72	15 (20.8%)	69	14 (20.3%)
N2/N3	38	23 (60.5%)	41	5 (12.2%)	54	8 (9..3%)	52	15 (28.8%)
Metastasis
M0	77	38 (49.4%)	111	11 (9.9%)	116	22 (18.9%)	112	28 (25.0%)
M1	10	4 (40.0%)	9	1 (11.1%)	10	1 (10.0%)	9	1 (11.1%)

## Sheet: Table 4
Marker	Successfully tested cases	Positive (%)
EGFR	87	42 (48.3%)
EGFR + p53	72	11 (15.1%)
EGFR + p16	70	8 (11.4%)
EGFR + p53 + p16	64	3 (4.7%)
EGFR + Cyclin –D1	71	6 (8.5%)
EGFR + p53 + p16 + Cyclin–D1	60	-
